# Supplementary material for: Occupational Therapy and the Use of Technology on Older Adult Fall Prevention: A Scoping Review
Source: Int J Environ Res Public Health. 2021 Jan 15;18(2):702. doi: 10.3390/ijerph18020702 (PMC7830762; doi:10.3390/ijerph18020702)
Supplement: Supplementary file 1 [file ijerph-18-00702-s001.zip]

Archive with 4 entries (3 files):
- ijerph-1017994-ES-SI-supplementary/
- ijerph-1017994-ES-SI-supplementary/Supplementary tables S2-3.docx
- ijerph-1017994-ES-SI-supplementary/Supplementary tables S2-3.pdf
- ijerph-1017994-ES-SI-supplementary/Table S1.pdf
